# Supplementary material for: Reappraisal of Leishmanin Skin Test (LST) in the management of American Cutaneous Leishmaniasis: A retrospective analysis from a reference center in Argentina
Source: PLoS Negl Trop Dis. 2017 Oct 5;11(10):e0005980. doi: 10.1371/journal.pntd.0005980 (PMC5645152; doi:10.1371/journal.pntd.0005980)
Supplement: S1 Dataset — (XLSX) [file pntd.0005980.s001.xlsx]

## Sheet: Hoja1
id	Age (yr)	Sex	Procedence	Clinical form	Lesion size (mm)	Lesion site	Number of lesions	LST result (mm)	Smear result	Lesion age (days)
1973	57	2	1	1	20	3	1	29	1	90
1975	59	1	1	1	50	5	1	0	1	60
1978	44	1	1	1	20	3	1	19	1	21
1980	44	1	1	1	10	2	1	33	1	21
1981	62	1	3	1	20	2	1	18	1	120
1982	47	1	1	1	10	2	1	30	2	21
1983	32	1	2	1	30	3	3	19	1	90
1984	37	1	1	1	10	2	1	29	1	30
1985	44	2	1	1	10	2	1	12	1	21
1986	55	1	1	1	45	2	1	21	1	30
1987	52	2	1	1	20	3	1	29	3	30
2021	43	1	1	1	20	1	2	20	3	21
2022	69	1	1	1	5	2	1	33	0	21
2023	73	1	1	3				29	1	90
2024	59	1	1	1	20	3	2	18	1	30
2025	51	1	1	1	15	2	1	25	2	21
2026	61	1	1	1	25	2	1	21	2	60
2028	30	1	1	1	10	3	2	18	1	21
2029	60	1	1	1	30	2	1	40	2	60
2034	40	1	1	3				35	1	720
2035	18	2	1	1	20	4	1	14	2	30
2036	44	1	2	1	10	1	1	17	0	21
2037	28	1	1	1	15	3	3	26	1	30
2040	20	1	1	1	20	2	1	30	2	30
2041	30	1	1	1	50	3	2	27	1	21
2043	36	1	1	1	30	2	1	56	1	30
2045	55	2	1	1	20	2	1	25	3	90
2046	25	1	1	1	20	3	1	25	3	30
2047	24	1	1	1	10	3	1	27	1	30
2048	46	2	1	1	10	3	1	11	0	60
2049	55	1	1	1	20	1	1	42	1	21
2051	30	1	1	1	25	3	1	28	3	21
2052	37	1	1	1	50	3	1	31	1	60
2053	28	1	1	1	20	3	1	37	1	21
2054	58	1	1	1	10	2	3	27	1	90
2055	39	2	1	1	60	3	1	23	2	360
2057	25	1	2	1	10	1	7	24	1	210
2058	20	2	1	1	20	3	1	18	2	21
2059	21	2	1	1	10	3	1	22	2	21
2072	30	1	1	1	15	3	1	30	1	30
2073	20	1	1	1	4	1	1	16	1	30
2074	23	1	1	1	40	2	1	35	1	270
2075	12	2	1	1	30	4	2	28	1	60
2076	44	1	1	1	25	1	3	33	2	90
2077	12	1	1	1	10	3	1	18	1	21
2078	31	1	1	1	25	3	1	20	1	180
2080	24	1	1	1	20	3	3	19	0	30
2081	79	1	1	1	40	3	1	55	0	30
2082	39	1	1	1	10	5	1	19	2	21
2086	28	1	1	1	35	2	1	12	1	60
2087	34	1	1	1	10	2	1	12	1	21
2089	73	2	1	1	10	2	1	13	2	30
2091	28	1	1	1	10	2	1	10	1	21
2092	28	1	1	1	30	3	1	8	1	60
2093	59	1	1	1	5	2	1	12	0	21
2095	20	1	1	1	10	3	3	14	1	60
2097	23	1	1	1	30	1	1	30	1	30
2098	30	1	1	1	10	4	1	22	1	30
2118	64	1	1	1	10	1	1	21	1	21
2119	23	1	1	1	30	2	3	37	1	60
2120	56	2	1	1	10	3	2	14	1	21
2121	17	1	1	1	30	3	1	23	1	21
2122	20	1	1	1	1	1	1	17	1	21
2123	75	1	2	1	30	2	1	22	2	60
2124	16	2	1	1	10	2	1	26	1	60
2126	53	1	1	1	10	2	1	16	3	21
2127	32	1	1	1	20	2	1	30	3	30
2128	63	1	1	1	15	2	1	37	2	21
2130	73	1	1	3				28	0
2132	39	1	1	1	10	3	2	15	1	21
2133	54	1	1	1	15	1	1	20	0	90
2134	12	2	2	1	30	1	1	12	0	600
2135	19	1	1	1	10	3	3	16	1	21
2136	52	2	1	1	30	2	1	78	0	30
2137	44	2	1	1	5	2	1	47	3	21
2138	30	1	1	1	20	3	1	37	0	60
2139	36	1	1	1	10	2	1	19	2	30
2140	29	2	1	1	60	2	1	29	1	90
2141	73	1	1	3				77	0	365
2142	29	1	1	1	20	2	1	21	0	60
2143	18	2	1	1	10	1	1	13	0	30
2144	20	2	1	1	5	2	1	25	2	21
2147	42	1	1	1	20	3	1	25	1	30
2148	9	2	1	1	10	5	1	14	1	30
2149	24	2	1	1	10	3	1	33	0	30
2150	54	1	1	1	5	2	1	28	0	21
2151	59	1	1	1	20	3	2	29	1	30
2153	22	1	1	1	10	3	1	18	1	21
2154	21	1	1	1	10	3	1	16	1	21
2155	11	1	1	1	20	3	1	16	1	21
2157	45	1	1	1	10	1	2	12	2	21
2158	28	1	1	1	15		5	35	2	30
2159	58	2	1	1	20	3	1	29	1	30
2160	68	2	1	1	30	5	1	20	0	30
2161	49	2	1	1	10	2	1	15	1	21
2162	34	1	1	1	10	3	1	12	0	21
2163	19	2	1	1	20	3	1	11	0	21
2165	29	1	1	3	20	3	2	27	1	270
2166	26	2	1	1	10	2	1	20	3	60
2169	11	1	1	1	5	3	1	16	0	60
2170	59	2	1	1	5	2	1	31	2	60
2171	27	2	1	1	10	2	2	40	1	30
2172	21	1	1	1	5	3	2	20	1	30
2174	22	1	1	1	10	3	1	18	0	21
2175	32	2	1	3				32	1	365
2180	39	1	1	1	3	3	1	27	1	21
2181	29	1	1	1	30	3	1	18	1	30
2184	33	1	2	1	50	4	1	13	3	30
2186	80	2	1	1	10	2	1	12	0	21
2187	39	1	1	1	30	3	2	21	3	150
2188	18	2	1	1	10	3	1	24	1	30
2189	33	1	1	1	20	3	2	26	0	30
2190	58	2	1	1	5	1	1	23	3	21
2191	78	1	1	1	10	1	2	16	0	30
2192	28	1	1	1	20	3	4	22	1	180
2193	30	1	1	1	16	3	1	25	1	30
2195	49	2	1	1	20	5	3	17	2	21
2197	42	2	1	1	20	3	1	15	1	21
2200	35	1	3	2				8	1
2203	19	1	1	1	5	1	1	10	0	60
2205	20	1	1	1	5	2	1	12	1	60
2207	68	1	2	1	40	3	1	8	0	90
2209	51	2	1	1	3	3	1	16	1	90
2210	71	1	1	1	10	3	2	15	1	90
2211	30	2	1	1	5	3	1	6	1	90
2213	33	1	1	3				13	1	60
2214	55	1	1	1	20	2	1	26	1	60
2216	66	1	1	1	5	1	2	13	1	21
2217	32	1	1	1	5	2	1	10	0	21
2218	80	1	1	3				22	1	365
2221	71	1	1	1	10	2	1	10	0	21
4626	30	2	1	1	20	3	1	23	0	30
4627	39	2	1	1	10	2	1	28	3	75
4635	42	1	1	1	20	4	2	36	1	75
4639	52	1	1	1	30	3	3	10	2	21
4641	27	1	1	1	25	3	3	18	1	30
4642	36	1	1	3				23	0	90
4645	12	1	1	1	20	1	2	6	2	120
4697	26	1	1	1	50	2	1	15	1	21
4699	28	1	1	1	30	3	1	12	2	60
4700	72	1	1	3		1		20	1	90
4701	29	1	1	3		1		17	0	45
4702	27	1	1	1	40	1	2	12	1	60
4703	68	1	1	1	10	2	1	40	1	15
4705	54	1	1	1	30	3	2	18	1	45
4706	20	1	1	1	35	4	2	9	1	20
4707	79	1	1	1	30	2	1	20	3	730
4709	36	1	1	3		1		11	1	30
4710	70	1	1	1	40	1	1	18	3	60
4711	23	1	1	1	15	3	2	50	2	180
4714	26	1	1	1	30	3	1	32	2	30
4715	53	1	2	1	10	2	2	12	2	60
4718	52	1	1	3				0	1	240
4719	46	1	1	1	25	2		10	2	45
4720	24	1	1	1	120	4	2	15	3	90
4722	26	1	1	1	20	3	1	40	1	14
4723	25	1	1	1	10	3	4	39	2	45
4729	5	1	1	1	15	2	1	15	1	20
4730	24	1	1	1	50	4	1	23	2	60
4732	59	1	1	1	26	2	1	23	2	60
4733	49	1	1	1	10	2	1	18	1	14
4734	62	1	1	1	20	2	7	15	3	60
4738	48	1	4	2				16	1	365
4739	26	1	1	1	25	2	1	50	2	60
4740	38	1	1	1	20	2	1	16	1	30
4741	38	1	1	1	20	3	1	26	1	14
4744	27	1	1	1	30	4	1	30	2	30
4745	32	2	1	1	35	2	1	26	2	30
4747	14	1	1	1	10	4	2	12	1	21
4749	65	1	1	1	7	3	1	25	3	60
4751	28	1	1	1	10	2	1	20	1	120
4752	44	1	1	1	30	2	1	42	2	45
4753	63	1	1	3		1		25	1	60
4757	56	2	1	1	25	3	1	19	1	21
4758	31	1	1	1	20	2	1	21	2	30
4759	59	1	1	1	30	1	1	44	3	60
4762	45	1	1	1	10	3	2	13	2	30
4763	32		3	1	15	2		11	1	90
4764	36	1	1	1	12	3	1	14	2	120
4765	52	1	1	1	10	2	1	12	1	30
4767	54	1	1	1	14	2	1	6	1	14
4768	53	1	1	1	5	1	3	18	2	90
4769	59	1	1	1	10	3	1	20	2	10
4771	46	1	1	1		4	1	16	1	90
4772	61	1	1	1	10	4	3	18	3	120
4775	76	1	1	1		3	1	20	1	60
4778	31	1	1	1	30	1	7	23	3	18
4783	45	1	1	1	50	2	1	22	3	14
4785	55		1	1	10	2	1	15	1	30
4786	24	2	1	1	10	2	1	0	0	30
4788	42	1	1	1	10	3	1	12	1	365
4789	41	1	1	1	10	3	1	16	1	90
4790	83	1	1	1	45	1	1	11	1	10
4792	46	2	4	1	26	3	1	20	1	15
4793	50	1	1	1	10	4	1	13	1	30
4799	22	1	1	3				14	2	60
4800	59	1	2	1	20	3	1	17	1	365
4801	58	1	1	1	20	4	1	23	2	90
4803	5	1	1	3		3		16	1	90
4804	66	1	4	1	5	1	1	23	1	90
4805	36	1	1	1	5	2	3	25	1	12
4806	58	1	1	1	20	4	2	22	1	210
4807	26	1	1	1	11	2	1	50	2	25
4808	33	1	1	4		1	7	44	1	30
4809	12	1	1	1	10	1	1	16	1	20
4813	25	1	1	1	30	2	1	36	1	20
4815	55	1	1	1	10	1	1	43	3	45
4818	34	1	1	1	45	3	1	22	3	21
4821	37	1	1	1	20	2	2	26	2	45
4822	66	1	1	1	5	2	2	40	1	30
4823	47	1	1	1	15	3	1	20	1	30
4824	25	1	1	1	5	3	2	0	0	90
4825	57	1	1	1	20	2	1	25	2	90
4828	28	1	4	2				33	1	720
4829	54	1	1	3		3		40	1	30
4830	50	1	1	1	11	4	2	25	1	14
4831	21	1	1	1	23	2	1	10	3	30
4832	40	1	1	1	15	2	2	10	2	30
4833	67	1	1	1	22	3	1	25	1	15
4834	21	1	1	1	30	2	1	12	1	30
4835	23	1	1	1	30	2	2	22	1	21
4838	54	1	1	1	30	3	1	15	1	30
4840	49	1	1	1	30	2	1	18	3	150
4841	63	1	2	1	25	2	1	15	1	90
4843	47	2	1	1	5	1	2	30	1	45
4844	42	1	1	1	70	3	1	12	3	30
4845	53	2	1	1	20	1	1	65	1	30
4846	33	1	1	1	15	2	1	25	2	60
4851	66	1	1	1	20	2	1	20	1	60
4854	40	1	1	1	10	4	1	20	3	30
4855	42		1	1	5	2	1	18	2	30
4856	38	1	1	1	25	3	1	16	0	15
4860	36	2	1	1	10	2	1	38	1	15
4865	38	2	1	1		3	1	6	0	7
4869	38	1	1	1	20	2	1	5	1	30
4870	55	2	2	1	10	1	3	8	1	120
4871	25	2	2	1	25	1	1	10	0	30
4875	85	1	1	1	20	3	1	6	0	30
4884	70	2	2	1	20	3	1	6	0	90
4922	85	1	1	1	40	3	1	16	0	90
4975	56	1	4	3				15	0	120
4976	38	1	3	1	30	4	1	13	0	10
4977	51	1	1	1	10	3	1	19	2	30
4980	31	2	1	1	30	1	1	21	2	30
4982	39	1	1	1	5	2	1	14	1	45
4984	40	1	1	1	10	1	3	12	2	30
4985	35	1	1	1	20	1	1	25	3	21
4987	47	1	1	1	3	1	2	16	3	60
4988	51	1	1	1	20	2	1	8	3	21
4990	85	1	1	1	30	3	1	12	2	90
4991	42	1	1	1	3	1	2	15	3	3
4993	28	1	1	1	20	2	1	5	1	14
4994	54	1	1	1	30	3	1	17	1	90
4997	75	1	1	1	30	3	2	13	2	15
4998	17	1	1	1	14	3	1	22	1	37
4999	72	1	1	1	40	2	1	24	1	30
5000	56	1	1	1	20	2	1	23	1	30
5001	42	1	1	1	10	3	2	21	2	30
5002	26	2	1	1	10	3	1	12	1	60
5003	34	1	1	1	20	2	1	15	1	25
5004	21	1	1	1	15	1	1	15	3	14
5005	82	2	1	1	20	3	1	19	1	30
5007	34	1	1	1	10	3	1	16	1	30
5008	23	1	1	1	20	1	1	15	3	30
5010	45	1	4	2				30	1	1080
5011	26	1	1	1	10	2	1	17	2	60
5012	26	1	1	1	15	3	1	12	1	15
5013	67	1	2	1	10	4	7	20	1	60
5014	43	1	1	1	30	3	1	18	1	30
5017	59	1	1	1	25	3	1	16	2	4
5019	77	1	1	1	20	3	1	10	1	90
5020	55	1	4	3				10	0	365
5022	75	1	1	1	5	2	2	20	2	30
5025	29	1	1	1	20	2	1	20	3	30
5026	80	1	1	1	30	3	1	13	1	30
5027	52	1	1	1	5	2	7	12	1	14
5028	29	2	1	1	30	2	1	12	2	60
5030	60	1	1	1	20	3	1	23	1	730
5032	15	1	1	1	10	2	1	17	1	60
5033	60	2	1	1	10	3	1	6	0	30
5035	83	2	1	1	20	3	3	13	0	30
5036	30	1	1	1	40	3	1	19	1	30
5039	30	2	1	2				15	1	365
5041	38	1	1	1	20	4	1	19	2	10
5043	22	1	1	3				16	1	60
5045	41	2	1	3				25	1	30
5046	72	1	1	1	30	2	1	20	2	120
5050	31	1	1	1	20	1	1	23	1	30
5051	35	2	1	1	30	3	1	16	1	10
5052	44	1	1	1	40	2	1	18	3	60
5053	48	1	2	1	20	2	1	15	1	15
5055	39	1	1	1	20	3	1	17	1	14
5057	67	1		3	60	5	2	20	2
5058	42	1	1	1	10	3	1	15	3	30
5059	43	1	1	1	20	3	2	11	1	365
5060	37	1	1	1	20	2	1	15	2	120
5061	36	1	1	1	40	3	1	20	1	7
5062	48	1	1	1	15	2	1	14	1	60
5063	31	1	1	1	10	1	3	10	1	21
5064	64	1	1	1	5	3	1	125	1	45
5065	17	1	1	1	30	3	3	17	2	30
5066	33	2	1	1	15	4		14	1	30
5067	67	1	1	3				18	1	365
5068	40	1	1	1	20	3	1	20	2	60
5069	29	1	1	1	20	3	1	12	1	60
5070	54	1	1	2				13	1	1800
5071	79	1	2	1	10	3	2	13	1	300
5072	61	1	1	1	30	3	1	8	1	60
5073	16	1	1	1	30	3	1	20	3	60
5074	23	2	1	1	30	3	1	12	1	30
5075	65	2	1	1	10	3	3	17	3	30
5076	69	1	1	1	30	3	2	22	3	30
5077	55	1	1	1	20	1	3	18	3	60
5079	26	2	1	1	20	3	1	16	1	90
5080	66	1	1	1	10	3	1	18	1	60
5081	31	1	1	1	10	3	1	14	2	30
5084	76	2	1	1	30	3	2	18	3	30
5085	30	2	4	3				11	1	150
5086	86	2	1	1	10	1	1	13	0	1300
5088	47	2	4	2				14	1
5090	45	1	4	2				20	1
5091	23	1	1	1	40	3	1	13	1	30
5092	39	1	1	1	10	3	1	20	3	30
5093	57	1	1	1	10	4	4	12	2	150
5094	27	1	1	1	35	3	1	6	0	30
5096	70	1	3	1	15	2	1	11	1	60
5097	42	1	1	1	65	3	1	12	3	45
5170	31	1	1	1	30	2	1	40	1	60
5171	44	2	1	1	10	1	1	42	2	14
5172	19	2	1	1	10	1	1	20	3	20
5174	81	2	1	1	25	3	1	0	0	90
5175	22	2	1	1	10	3	1	45	1	30
5176	45	2	1	1	100	3	1	10	3	28
5177	24	2	1	1	5	2	2	24	1	30
5179	25	2	1	1		3	1	9	1	45
5181	31	1	1	1	5	2	1	20	2	30
5182	52	1	1	1	24	5	1	25	3	30
5183	50	1	1	3			1	5	0	90
5184	46	2	1	1	9	3	3	52	3	30
5185	18	1	1	1	5	3	2	23	3	37
5186	41	1	1	1	75	2	2	17	1	30
5187	60	2	1	1	72	2	1	15	2	60
5188	29	1	2	1	22	2	1	25	1	90
5189	60	1	1	1	27	2	1	36	2	30
5190	16	1	1	1	24	1	1	23	2	14
5191	56	2	1	3	30	2	1	42	3	21
5192	51	1	1	3		3		33	1	90
5193	36	2	1	3				55	1	90
5194	24	1	1	1	50	3	1	20	0	75
5195	37	1	1	1	5	2	1	44	1	60
5196	24	1	1	1	20	1	1	35	3	60
5197	73	1	1	1	15	3	2	47	0	180
5198	21	1	1	1	10	3	1	46	1	60
5199	64	1	1	1	27	3	2	0	2	60
5201	80	2	1	1	50	3		25	0	2100
5202	37	1	1	1	25	3	2	42	2	60
5203	66	1	1	4			7	20	3
5208	73	1	1	1	25	4	1	15	1	14
5209	67	1	1	1	10	2	1	81	2	30
5210	51	1	1	1	15	3	1	42	1	30
5211	39	1	1	1	10	4	1	45	1	30
5212	67	1	1	1	20	2	2	20	3	20
5213	32	1	1	1	5	1	1	19	3	21
5214	25	1	1	1	10	2	1	7	1	20
5215	45	1	1	1	20	3	1	30	1	30
5216	3	2	1	1	10	2	1	20	1	30
5217	61	1	1	1	30	2	1	22	1	21
5218	26	1	1	4			7	16	3	210
5219	66	1	1	2		1	1	18	0	1440
5221	33	1	1	1	20	2	1	11	1	30
5223	26	1	1	1	6	2	1	9	2	15
5224	70	1	1	1	7	1	1	27	2	25
5225	12	1	1	1	10	3	1	24	1	30
5226	19	1	1	1	5	2	1	19	2	14
5227	67	1	1	1	8	2	1	21	1	15
5231	71	1	1	3				24	2	60
5232	35	1	1	1		1	1	9	3	45
5234	41	1	1	1	20	3	1	21	1	30
5237	54	1	1	3				17	1	120
5238	44	1	4	3				20	1	2160
5239	53	1	1	1	50	3	1	15	2	30
5242	63	2	1	1	35	2	1	23	3	250
5243	48	1	1	1	30	5	1	0	1	20
5244	27	2	1	1	30	3	1	25	1	45
5245	65	1	1	1	10	1	7	20	0	90
5246	54	1	2	3				33	1	365
5248	33	2	1	1	40	3	2	22	1	90
5253	59	1	1	1	10	4	1	0	0	30
5254	71	2	1	1	16	3	1	0	0	60
5257	30	1	1	1	10	3	1	0	0	30
5258	37	1	1	1	5	1	3	0	0	21
5260	33	1	1	1	10	3	2	0	0	14
5261	49	2	1	1	10	3	3	0	0	30
5262	17	1		1	20	3	1	7	1	14
5263	49	1	1	1	25	3	1	18	1	60
5264	80	1	1	1	30	3	1	22	0	14
5265	27	1	1	1		2	1	0	0	30
5266	55	1	1	1	30	2	1	23	1	25
5268	52	1	1	1	10	3	1	0	0	60
5270	51	1	1	1	10	3	1	20	1	60
5272	34	1	1	1	50	2	1	22	1	30
5277	25	1	1	1	30	3	1	18	2	21
5278	31	1	1	1	10	1	1	15	3	30
5281	8	2	1	1	40	1	1	10	2	14
5282	54	1	1	1	20	3	7	15	1	30
5283	42	1	1	1	10	2	2	25	3	15
5284	56	1	1	1	15	2	1	13	1	45
5285	62	1	4	1		1		16	0	90
5286	41	1	1	1	10	3	2	9	0	30
5287	41	1	1	1	5	3	2	10	2	20
5288	56	1	1	1	5	1	1	15	0	21
5289	59	2	1	1		3	1	0	0	25
5290	43	1	1	1		1	2	13	1	21
5292	31	1	1	1	30	4	1	10	1	45
5293	33	1	1	1	30	2	1	7	1	21
5294	37	1	1	1	20	3	1	16	2	14
5295	63	1	1	1	5	3	1	11	3	45
5298	55		2	1	12	2	3	18	1	28
5300	31	1	1	1	15	4	1	18	3	180
5301	17	1	1	1	6	3	1	10	2	60
5302	17	2	1	1	10	4	1	10	3	60
5303	61	1	1	1	5	2	1	11	2	15
5306	28	1	1	1	1	2	1	12	1	60
5307	40	1	1	1	8	4	1	10	1	30
5308	34	1	1	1	5	2	1	13	2	90
5309	63	1	1	1	1	4	1	6	1	14
5310	39	1	1	1	13	2	1	11	1	30
5311	54	1	1	1	5	2	2	23	0	30
5312	17	1	1	1	6	3	1	10	2	60
5313	17	1	1	1	5	2	2	13	3	30
5314	32	1	1	1	5	2	1	11	1	30
5315	54	1	1	1	5	2	1	17	1	20
5316	65	1	2	3		1		15	1	3660
5318	51	1	1	1	6	2	1	7	1	15
5319	40	1	1	1	20	1	1	17	2	30
5320	36	2	1	1	20	4	2	20	3	60
5322	46	1	1	1	40	4	1	17	1	45
5323	25	1	1	1	5	3	1	12	1	60
5325	24	1	1	1	40	3	5	15	1	60
5326	64	1	1	1	25	3	1	13	1	15
5327	29	1	1	1	25	3	1	7	2	30
5328	31	1	1	1	10	3	1	10	0	21
5329	41	1	1	1	30	4	1	20	1	45
5331	54	2	1	2				2	0	30
5332	27		1	1	30	3	1	5	0	90
5333	63	2	1	1	30	4	1	4	0	30
5334	8	1	1	1	10	3	7	3	0	240
5336	61	1	1	1	25	3	1	15	0
5337	51	2	1	1	5	2	2	12	1	30
5339	54	1	1	1	20	3	1	10	3	30
5349	27	1	1	1	10	2	1	18	1	30
5354	50	2	1	1	20	3	1	10	2	30
5355	68	1	1	1	15	3	5	18	1	30
5358	22	1	1	1	5	3	1	18	2	14
5359	21	1	2	1	15	3	1	15	3	25
5360	39	1	1	1	10	1	7	17	3
5362	39	1	1	1	30	3	2	10	1	90
5367	28	1	1	1	30	3	1	0	2	30
5369	50	1	1	1	20	3	1	22	3	20
5370	50	2	1	1	15	3	2	13	1	30
5371	17	1	1	1	30	3	1	6	1	20
5373	19	2	1	1	10	2	4	20	1	30
5374	54	1	1	1	10	2	2	18	2	20
5375	45	1	1	1	10	3	1	15	1	60
5376	16	1	1	1	20	3	3	12	0	60
5377	41	1	1	1	20	3	1	20	1	90
5378	37	1	1	1	10	3	7	10	2	21
5379	39	1	1	1	10	2	1	15	1	21
5381	28	1	1	1	10	3	2	0	0	14
5387	52	1	1	1	30	2	4	22	3	60
5388	24	1	1	1	35	3	1	22	1	21
5390	65	1	1	1	10	2	1	0	0	60
5391	65	1	1	1	20	3	1	0	0	21
5393	57	1	1	1	30	3	1	0	0	20
5394	39	1	1	1		1	1	0	0
5395	56	1	1	1	10	3	1	0	0	30
5402	20	1	1	1	30	3	1	0	0	21
5406	34	2	1	1	20	3	1	0	0	60
5411	19	1	1	1	170	3	1	0	0	30
5413	53	1	1	1	95	3	1	0	0	21
5415	19	1	1	1	22	3	1	0	0	20
5416	19	1	1	1	10	3	1	0	0	21
5420	22	1	1	1	10	3	1	0	0	14
5425	81	1	1	1	10	2	1	0	0	720
5426	27	1	1	1	15	3	1	0	0	30
5427	70	1	1	1	90	3	1	0	0	3600
5430	51	1	1	1	15	4	1	0	0	21
5431	55	2	1	1	8	2	1	0	0	15
5432	13	1	1	1	5	2	1	0	0	30
5497	14	2	1	1	40	3	2	19	1	21
5499	66	2	1	1	15	3	1	0	0	30
5500	16	2	1	1	25	1	1	18	2	60
5501	25	1	1	1	10	2	1	17	3	60
5502	17	2	4	1		1		12	1	360
5511	44	1	1	1	10	2	2	13	2	30
5513	36	1	1	1	20	3	1	0	0	14
5515	28		1	1	15	3	1	12	2	45
5517	52	1	1	1	22	2	1	20	1	14
5520	19		1	1	12	2	1	11	3	30
5521	45	2	1	1	45	3	1	18	1	30
5522	42	1	1	1	30	3	3	18	1	30
5523	65	1	1	1	10	2	1	15	1	20
5532	40	1	1	1	30	4	1	11	2	15
5533	42	1	1	1	5	2	1	9	2	15
5536	18	1	1	1	10	3	1	10	2	21
5537	12	1	1	1	10	2	1	0	0	7
5539	57	2	1	1	50	3	1	10	0	360
5550	39	2	1	1	10	1	1	15	3	14
5552	13	2	1	1	5	5	2	22	1	30
5553	63	1	1	1	10	1	1	15	1	14
5555	26	1	1	1	20	2	1	10	0	30
5556	25	1	1	1	20	3	1	17	1	14
5557	49	1	1	1	20	3	1	22	1	60
5558	28		1	1	35	3	1	10	2	14
5567	37	1	1	1	20	4	1	20	1	30
5568	55	1	1	1	30	4	4	15	3	30
5569	19	1	1	1	10	2	1	15	2	30
5571	27	1	1	1	20	3	3	36	1	60
5572	68	1	1	1	40	3	1	15	1	30
5573	59	1	1	1	20	3	1	0	0	15
5574	64	1	1	1	20	2	1	17	1	30
5577	15	2	1	1	5	2	1	0	0	21
5578	36	1	1	1	10	3	1	20	1	30
5590	25	1	1	1	30	3	1	20	2	30
5591	42	2	1	1	20	2	1	25	1	30
5592	26	1	1	1	10	5	1	38	1	30
5593	53	1	1	4			7	13	3	60
5597	32	1	1	1	30	2	1	35	1	90
5649	37	1	1	1	20	2	4	23	3	30
5650	19	2	1	1	20	3	1	13	1	60
5651	42	1	1	1	20	3	2	13	3	30
5681	60	2	1	1	30	3	2	7	0	60
5682	60	1	1	1	5	1	1	23	1	10
5683	62	1	2	1	20	3	1	20	1	30
5703	37	2	1	1	5	3	1	11	1	21
5705	27	2	1	1	5	4	1	0	0	20
5706	62	1	1	1	30	3	2	11	0	14
5709	21	2	1	1	10	2	1	10	2	30
5710	20	1	1	1	5	5	1	15	2	30
5712	57	1	1	1	20	1	2	25	1	30
5713	16	1	1	1	10	2	1	10	1	14
5724	60	2	1	1		3	1	0	0	3960
5760	41	1	1	1	10	2	2	15	1	90
5762	16	2	1	1	10	2	1	8	1	60
5763	37	2	1	1	10	2	1	6	1	21
5764	42	2	1	1	5	2	1	13	2	21
5767	75	2	1	1	15	3	1	20	1	90
5768	46	1	1	1	10	2	1	12	3	21
5769	25	1	1	1	10	2	1	30	2	90
5770	81	1	1	1	20	3	1	0	0	30
5771	46	2	1	1	15	2	1	18	2	60
6037	61	1	1	2		1		15	0	60
6046	19	2	1	1	10	1	1	25	3	21
6047	58	2	1	1	20	3	1	20	1	14
6048	44	1	1	1	5	2	1	15	1	90
6053	65	1	1	1	5	1	7	30	1	30
6054	85	2	1	1	20	2	1	15	0	30
6055	30	2	1	1	20	3	1	15	1	14
6056	49	2	1	1	15	1	1	13	1	90
6058	47	2	4	1	10	3	1	16	1	120
6061	30	1	1	1	10	2	1	20	1	30
6063	60	1	1	1	25	3	1	19	1	30
6065	30	1	1	1	20	2	1	15	1	14
6067	16	1	1	1	4	3	1	12	1	30
6068	70	1	1	3		1		0	0	90
6070	79	1	1	1	25	4	1	15	2	90
6071	58	1	1	1	20	1	1	10	2	30
6072	12	1	1	1		1	1	5	2	25
6073	76	1	1	1	20	2	1	10	1	14
6074	29	1	1	1	20	3	1	15	2	30
6075	33	2	1	1	10	2	2	10	2	35
6165	57	1	1	1	50	4	1	0	0	150
6166	51	1	1	1	20	3	1	0	0	21
6168	43	2	3	1	20	5	1	0	0	20
6170	54	1	1	1	30	3	2	0	0	210
6307	34	2	1	1	10	2	1	10	1	14
6309	35	1	1	1	15	4	1	8	1	30
6313	28	1	1	1	10	2	1	10	1	60
6402	53	1	1	1	40	2	1	17	1	60
6412	33	1	1	1	20	4	1	13	0	21
6509	41	1	1	1	20	3	2	10	0	14
6849	30	1	1	1	5	2	1	18	2	30
6851	50	1	1	1		3	1	15	1	14
6852	65	1	1	1	10	2	2	0	0	30
6853	21	1	1	1	20	2	2	13	2	60
6855	53	2	1	1	10	2	1	0	0	14
6856	59	1	1	1	20	3	1	0	0	15
6861	69	1	1	1		3	1	0	0	21
6862	57	1	1	1	20	3	1	0	0	30
6866	70	1	1	1	15	3	1	0	0	60
6871	50	2	1	1	40	4	1	0	0	90
6872	34	1	1	1	5	3	4	0	0	20
6875	47	1	2	1	15	1	1	0	0	14
6877	73	2	1	1	15	3	1	0	0	90
6881	39	2	1	1		3	2	0	0	30
6882	53	1	1	1	10	1	1	10	3	30
6883	44	1	1	1		2	1	0	0	14
6884	75	1	1	1	30	3	3	0	0	60
6891	68	1	1	1	10	3	1	0	0	30
6892	73	1		1	40	3	3	0	0	90
6896	41	1	1	1	20	3	1	0	0	20
6898	58	1	1	1	25	3	1	0	0	15
6901	26	1	1	1	10	4	1	3	0	20
6902	21	2		1		1	1	0	0	30
6907	69	1	1	1	30	3	1	0	0	60
6914	39	1	1	1	5	3	1	0	0	14
6915	13	1	1	1	10	2	1	0	0	30
6917	76	2	1	1	10	3	1	0	0	90
6918	46		1	1	10	2	7	0	0	240
6920	35	1	1	1	30	4	1	0	0	10
6921	42	1	1	2			7	0	0	180
6923	63	1	1	1	20	3	1	0	0	14
6924	53	1	1	1	6	1		0	0	14
6925	53	1	1	1		3	1	0	0	90
6927	86	1	1	1	100	1	1	0	0	90
6932	31	1	1	1	40	4	1	0	0	14
6934	27	1	1	3		1		0	0	2880
6936	28	1	4	3				86	0	2160
6939	76	1	1	1	16	3	1	0	0	60
6944	47	1	1	1	10	1	1	0	0	540
6946	31	1	1	1	50	3	1	0	0	30
6947	60	1	2	1	18	2	1	0	0	9
6948	49	1	1	1	30	3	1	0	0	10
6949	22	1	1	1	10	3	1	0	0	60
6950	45	1	1	1	12	1	1	0	0	10
6951	68	1	1	1	20	4	1	0	0	10
6952	45	1	1	1	18	2	1	0	0	21
6955	58		1	1	30	3	3	0	0	60
6957	49	1	1	1	30	3	1	18	0	10
6971	56	1	1	1	38	3	1	0	0	21
6978	14	1	1	1	30	3	1	0	0	10
6980	53	2	1	1	55	4	1	0	0	14
6982	61	1	1	1	30	3	1	0	0	30
6983	72	1	1	1	4	1	2	0	0	360
6985	38	1	2	1	12	3	2	0	0	90
6990	56	1	2	1	5	1	2	0	0	720
6995	17	2	1	1	10	3	1	0	0	14
6996	45	1	1	1	10	2	1	0	0	14
6998	39	2	1	1	15	3	1	0	0	21
7001	25	1	1	1	40	3	1	0	0	45
7004	55	1	1	1	5	3	1	0	0	30
7010	47	1	1	1	15	4	1	0	0	30
7011	28	2	2	1	5	3	2	0	0	30
7015	56	1	1	1	20	2	1	13	2	20
7016	27	1	1	1	20	3	2	0	0	14
7017	37	2	1	1	20	2	4	0	2	90
7018	59	2	1	1		3	1	0	0	21
7026	60	1	1	1	10	3	1	0	0	30
7110	40	1	1	1	20	3	1	0	0	35
7425	41	2	1	1	15	3	1	0	0	14
7495	54	1	1	1	30	3	1	0	0	45
7501	23	2	1	1	20	2	1	0	0	60
7503	49	2	1	1	10	3	1	0	0	60
7505	78	1	1	1	10	3	1	0	0	30
7506	58	1	1	1	5	4	1	0	0	14
7507	56	1	1	1	10	3	1	0	0	30
7508	68	2	1	1	5	2	1	0	0	30
7511	13	2	1	1	5	3	1	0	0	30
7513	25	1	1	1	10	3	1	0	0	9
7518	65	1	1	1	15	3	1	0	0	15
7519	90	2	1	1	50	3	1	0	0	60
7520	39	1	1	1	25	2	3	0	0	21
7522	78	2	1	1	5	3	1	0	0	60
7523	53	2	1	1	5	3	5	0	0	30
7524	73	1	1	1	20	3	1	0	0	180
7525	30	1	1	3			2	0	0	300
7527	61	1	1	1	10	3	1	0	0	21
7529	46	1	1	1	10	3	1	0	0	14
7531	78	1	1	1	5	2	1	0	0	10
7532	50	1	1	1	20	3	1	0	0	30
7533	27	2	1	1		3	1	0	0	14
7534	50	2	1	1	10	3	4	0	0	21
7535	36	1	2	1	10	3	1	0	0	14
7536	32	2	1	1	20	3	1	0	0	14
7540	17	1	1	1	5	2	1	0	0	15
7541	26	2	1	1	5	3	1	0	0	30
7545	85	1	1	1		3	1	3	0	21
7548	69	1	1	1	10	1	1	0	0	20
7549	93	1	1	1	5	3	1	0	0	90
7552	28	2	1	1	5	3	1	0	0	14
7554	56	2	1	1	10	3	1	0	0	25
7555	59	1	1	1	10	2	2	0	0	14
7556	54	2	1	1	10	3	1	0	0	21
7561	21	1	1	1	10	3	1	0	0	14
7562	31	1	1	1	5	3	1	0	0	21
7570	23	1	1	1	10	3	1	0	0	30
7571	29	1	1	4	10		7	0	0	30
7572	51	1	1	1	5	2	1	0	0	20
7574	87	2	1	1	15	3	1	0	0	35
7576	23	1	1	1	40	3	1	0	0	30
7578	21	2	1	1	10	3	1	0	0	30
7580	69	2	1	1		3	1	0	0	60
7581	34	2	1	1	20	3	1	0	0	15
7583	13	1	1	1	5	2	1	0	0	30
7585	26	1	1	1	5	1	1	0	0	15
7588	26	1	2	1		3	2	0	0	240
7592	37	2	1	1	3	3	1	4	0	14
7593	33	1	1	1	5	3	1	0	0	21
7594	74	1	1	1	50	3	2	0	0	60
7595	30	1	1	1	10	3	1	0	0	30
7596	90	1	1	1	10	1	1	0	0	1800
7599	45	1		1	4	3	1	3	0	15
7606	58	2	1	1	20	3	1	0	0	30
7611	33	1	1	1	20	3	1	0	0	35
7615	15	1	1	1	30	3	1	0	0	30
7616	67	2	1	1	5	3	1	0	0	120
7617	51	1	1	1	40	3	2	0	0	365
7618	69	2	2	2			1	0	0	365
7619	69	1	1	1	10	2	1	0	0	30
7623	26	1	1	1	10	3	7	0	0	21
7628	59	1	1	1	15	3	1	0	0	30
7630	27	2	1	1	20	3	1	0	0	30
7634	62	1	1	1	10	3	1	0	0	14
7637	49	1	1	1	25	2	1	0	0	15
7640	55	2	1	1	30	3	1	0	0	14
7642	66	1	1	1	5	3	1	0	0	20
7643	22	2	1	1	15	3	1	0	0	30
7649	39	1	1	1	5	2	1	0	0	45
7650	43	1	1	1	5	2	1	0	0	15
7651	62	2	1	1	7	3	1	0	0	21
7655	73	2	1	1	10	3	1	0	0	21
7658	60	1	1	1	10	3	1	0	0	21
7661	21	1	1	1	10	3	1	0	0	20
7662	77	2	1	1	10	3	1	0	0	60
7663	30	1	1	1	20	1	1	0	0	90
7666	66	1	1	1	15	3	2	0	0	14
7667	26	1	1	1	5	2	1	4	0	30
7669	35	2	1	1		3	1	0	0	60
7671	25	2	1	1	15	1	1	0	0	360
7673	18	1	1	1	10	3	1	0	0
7674	15	2	1	1	5	1	1	4	0	30
7686	32	2	1	1	5	3	1	0	0	20
7699	23	2	1	1	20	2	1	30	0	30
